# Supplementary material for: Hamiltonian energy as an efficient approach to identify the significant key regulators in biological networks
Source: PLoS One. 2019 Aug 23;14(8):e0221463. doi: 10.1371/journal.pone.0221463 (PMC6707611; doi:10.1371/journal.pone.0221463)
Supplement: S1 File — It includes the list of all the hubs that are not potential key regulators. The hub that is present until the last level (motif level), known as MHs may have the capability to regulate the network. (XLSX) [file pone.0221463.s002.xlsx]

## Sheet: HUBS
S.No.	Top 100-HUBS	DEGREES			S.No.	11-MOTIF HUBS	DEGREES
1	SP1	714			1	NFKB1	651
2	HNF4A	711			2	POU2F1	477
3	NFKB1	651			3	TFAP2A	436
4	CDX2	645			4	CEBPB	392
5	MAX	638			5	AR	390
6	JUN	620			6	ZEB1	374
7	TCF7L2	620			7	MEF2A	318
8	E2F1	610			8	hsa-miR-590	294
9	EBF1	587			9	hsa-miR-20a	288
10	ETS1	586			10	GATA3	276
11	POU2F2	575			11	BRCA1	276
12	ERG	572
13	EP300	567
14	GATA6	555
15	YY1	555
16	TCF12	550
17	MYC	535
18	STAT1	488
19	POU2F1	477
20	E2F4	470
21	TFAP2A	436
22	FOS	430
23	E2F6	428
24	RORA	428
25	SPI1	419
26	TAF1L	417
27	REST	415
28	JUND	415
29	NR3C1	409
30	SMARCB1	403
31	PAX5	399
32	TFAP2C	396
33	CEBPB	392
34	AR	390
35	FOXP2	382
36	USF1	379
37	CTCF	378
38	GATA2	376
39	ZEB1	374
40	CEBPA	371
41	HEY1	370
42	NANOG	367
43	TCF4	366
44	ESR1	359
45	ARNT	342
46	KLF12	341
47	FOSL2	340
48	SMARCC1	337
49	TP53	327
50	CREB1	326
51	ZNF263	320
52	MEF2A	318
53	hsa-let-7a	318
54	STAT3	317
55	CUX1	316
56	GABPA	311
57	PTEN	311
58	RUNX1	307
59	FOXC1	298
60	hsa-miR-9	298
61	hsa-miR-590	294
62	MYB	293
63	NR4A2	293
64	SMAD3	291
65	MEF2C	290
66	BACH1	289
67	hsa-miR-17	289
68	hsa-miR-20a	288
69	KLF4	288
70	SMAD2	285
71	hsa-miR-129	285
72	AHR	283
73	PBX1	283
74	NFYB	283
75	EGR1	281
76	GATA3	276
77	BRCA1	276
78	BACH2	276
79	HIF1A	274
80	NFE2L1	273
81	MAFG	271
82	hsa-miR-23a	271
83	hsa-miR-19b	271
84	NFYA	270
85	HOXA5	268
86	hsa-let-7b	268
87	hsa-miR-495	266
88	E2F3	264
89	MYCN	264
90	ATF2	264
91	hsa-miR-92a	264
92	ZBTB18	262
93	MAFB	262
94	hsa-miR-124	262
95	hsa-miR-19a	262
96	hsa-miR-27a	261
97	hsa-miR-16	261
98	SIN3A	260
99	TP63	260
100	hsa-miR-24	260
