# Supplementary material for: Hamiltonian energy as an efficient approach to identify the significant key regulators in biological networks
Source: PLoS One. 2019 Aug 23;14(8):e0221463. doi: 10.1371/journal.pone.0221463 (PMC6707611; doi:10.1371/journal.pone.0221463)
Supplement: S3 File — Among the100 hubs with highest degrees (number of edges, or connections) we identified 11 hubs, which are present until the last level (motif level) of the apoptosis network. (XLSX) [file pone.0221463.s004.xlsx]

## Sheet: Sheet1
S.No.	Hubs	L0	L1	L2	L3
1	GATA3	276	24	7	6
2	NFKB1	651	10	6	5
3	POU2F1	477	16	3	4
4	CEBPB	392	8	5	4
5	AR	390	9	4	4
6	BRCA1	276	9	4	3
7	TFAP2A	436	51	4	2
8	ZEB1	374	60	7	2
9	hsa-miR-590	294	31	2	2
10	hsa-miR-20a	288	31	3	2
11	MEF2A	318	43	2	2
12	SP1	714	15	4	0
13	HNF4A	711	89	23	0
14	CDX2	645	15	0	0
15	MAX	638	102	36	0
16	JUND	620	14	0	0
17	TCF7L2	620	114	0	0
18	E2F1	610	16	0	0
19	EBF1	587	103	0	0
20	ETS1	586	13	3	0
21	POU2F2	575	78	0	0
22	ERG	572	112	0	0
23	EP300	567	0	0	0
24	GATA6	555	110	0	0
25	YY1	555	12	0	0
26	TCF12	550	85	2	0
27	MYC	535	7	1	0
28	STAT1	488	11	0	0
29	E2F4	470	77	20	0
30	FOSL2	430	8	0	0
31	E2F6	428	65	9	0
32	RORA	428	74	2	0
33	SPI1	419	7	0	0
34	TAF1L	417	0	0	0
35	JUN	415	11	2	0
36	REST	415	0	0	0
37	NR3C1	409	11	0	0
38	SMARCB1	403	0	0	0
39	PAX5	399	63	3	0
40	TFAP2C	396	68	3	0
41	FOXP2	382	66	4	0
42	USF1	379	56	0	0
43	CTCF	378	28	0	0
44	GATA2	376	8	0	0
45	CEBPA	371	13	0	0
46	HEY1	370	0	0	0
47	NANOG	367	0	0	0
48	TCF4	366	21	0	0
49	ESR1	359	2	2	0
50	ARNT	342	14	2	0
51	KLF12	341	29	4	0
52	FOS	340	10	0	0
53	SMARCC1	337	0	0	0
54	TP53	327	0	0	0
55	CREB1	326	24	0	0
56	ZNF263	320	4	0	0
57	hsa-let-7a	318	32	0	0
58	STAT3	317	12	0	0
59	CUX1	316	38	5	0
60	GABPA	311	52	4	0
61	PTEN	311	0	0	0
62	RUNX1	307	6	0	0
63	FOXC1	298	24	0	0
64	hsa-miR-92a	298	20	0	0
65	MYB	293	27	0	0
66	NR4A2	293	4	0	0
67	SMAD3	291	6	3	0
68	MEF2C	290	18	3	0
69	BACH1	289	24	2	0
70	hsa-miR-17	289	21	0	0
71	KLF4	288	5	0	0
72	hsa-miR-129	285	40	5	0
73	SMAD2	285	2	2	0
74	AHR	283	17	4	0
75	NFYB	283	29	0	0
76	PBX1	283	32	8	0
77	EGR1	281	10	1	0
78	BACH2	276	0	0	0
79	HIF1A	274	2	0	0
80	NFE2L1	273	53	0	0
81	hsa-miR-19b	271	23	0	0
82	hsa-miR-23a	271	36	0	0
83	MAFG	271	55	0	0
84	NFYA	270	34	0	0
85	HOXA5	268	6	0	0
86	hsa-let-7b	268	38	2	0
87	hsa-miR-495	266	18	2	0
88	ATF2	264	11	0	0
89	E2F3	264	40	7	0
90	hsa-miR-9	264	38	0	0
91	MYCN	264	19	4	0
92	hsa-miR-124	262	20	0	0
93	hsa-miR-19a	262	30	2	0
94	MAFB	262	67	3	0
95	ZBTB18	262	28	2	0
96	hsa-miR-16	261	34	2	0
97	hsa-miR-27a	261	27	2	0
98	hsa-miR-24	260	24	0	0
99	SIN3A	260	0	0	0
100	TP63	260	58	0	0

## Sheet: Sheet2
Hubs	Degrees at L0	Degrees at L1	Degrees at L2	Degrees at L3
GATA3	276	24	7	6
NFKB1	651	10	6	5
POU2F1	477	16	3	4
CEBPB	392	8	5	4
AR	390	9	4	4
BRCA1	276	9	4	3
TFAP2A	436	51	4	2
ZEB1	374	60	7	2
hsa-miR-590	294	31	2	2
hsa-miR-20a	288	31	3	2
MEF2A	318	43	2	1
SP1	714	15	4	0
HNF4A	711	89	23	0
CDX2	645	15	0	0
MAX	638	102	36	0
JUND	620	14	0	0
TCF7L2	620	114	0	0
E2F1	610	16	0	0
EBF1	587	103	0	0
ETS1	586	13	3	0
